# Supplementary material for: Risk of incident cardiovascular disease in people with periodontal disease: A systematic review and meta‐analysis
Source: Clin Exp Dent Res. 2020 Oct 30;7(1):109–22. doi: 10.1002/cre2.336 (PMC7853902; doi:10.1002/cre2.336)
Supplement: Supplementary file 1 — Appendix S1. Supporting Information. [file CRE2-7-109-s001.zip]

Archive with 3 entries (3 files):
- CRE2_336_cre2.20200202-File007.doc
- CRE2_336_cre2.20200202-File008.pdf
- Suppl_TablesAndFig_v3.pdf
